# Supplementary material for: Real-World Evidence Study of Patients with KRAS-Mutated NSCLC in Finland
Source: Curr Oncol. 2024 May 11;31(5):2700–12. doi: 10.3390/curroncol31050205 (PMC11120216; doi:10.3390/curroncol31050205)
Supplement: Supplementary file 1 [file curroncol-31-00205-s001.zip]

Archive with 3 entries (3 files):
- Supplemental material.pdf
- Supplementary Figure S1.tiff
- Supplementary Figure S2.tiff
